# Supplementary material for: Elevated Biomarkers of Inflammation and Vascular Dysfunction Are Associated with Distal Sensory Polyneuropathy in People with HIV
Source: Int J Mol Sci. 2024 Apr 11;25(8):4245. doi: 10.3390/ijms25084245 (PMC11049997; doi:10.3390/ijms25084245)
Supplement: Supplementary file 1 [file ijms-25-04245-s001.zip]

Archive with 5 entries (4 files):
- ijms-2859855-supplementary/
- ijms-2859855-supplementary/Table S1.pdf
- ijms-2859855-supplementary/Table S2.pdf
- ijms-2859855-supplementary/Table S3.pdf
- ijms-2859855-supplementary/Table S4.pdf
